# Supplementary material for: The Agreement between Radiography and Fluoroscopy as Diagnostic Tools for Tracheal Collapse in Dogs
Source: Animals (Basel). 2023 Apr 22;13(9):1434. doi: 10.3390/ani13091434 (PMC10177530; doi:10.3390/ani13091434)
Supplement: Supplementary file 1 [file animals-13-01434-s001.zip]

Archive with 1 entries (1 files):
- animals-2306106-supplementary.pdf
